# Supplementary material for: Longitudinal Evaluation of Brain Plasticity in Low-Grade Gliomas: fMRI and Graph-Theory Provide Insights on Language Reorganization
Source: Cancers (Basel). 2023 Jan 29;15(3):836. doi: 10.3390/cancers15030836 (PMC9913404; doi:10.3390/cancers15030836)
Supplement: Supplementary file 1 [file cancers-15-00836-s001.zip]

Archive with 1 entries (1 files):
- cancers-2105198-supplementary.pdf
